# Supplementary material for: Evaluation of the Potential Release Tendency of Metals and Metalloids from the Estuarine Sediments: Case Study of Raša Bay
Source: Molecules. 2021 Nov 3;26(21):6656. doi: 10.3390/molecules26216656 (PMC8587412; doi:10.3390/molecules26216656)
Supplement: Supplementary file 1 [file molecules-26-06656-s001.zip]

Archive with 1 entries (1 files):
- molecules-1414366-supplementary.pdf
